# Supplementary material for: Identification of Fusion Genes and Targets for Genetically Matched Therapies in a Large Cohort of Salivary Gland Cancer Patients
Source: Cancers (Basel). 2022 Aug 27;14(17):4156. doi: 10.3390/cancers14174156 (PMC9454424; doi:10.3390/cancers14174156)
Supplement: Supplementary file 1 [file cancers-14-04156-s001.zip]

Archive with 3 entries (3 files):
- Supplementary Figure S1-S4.pdf
- Supplementary Table S4.xlsx
- Supplementary Tables S1-S3.pdf
